# Supplementary material for: Preparing for Transmission: Gene Regulation in Plasmodium Sporozoites
Source: Front Cell Infect Microbiol. 2021 Jan 29;10:618430. doi: 10.3389/fcimb.2020.618430 (PMC7878544; doi:10.3389/fcimb.2020.618430)
Supplement: Supplementary file 1 [file Table_1.xlsx]

## Sheet: Feuil1
Table S1. List of transcription-associated proteins (Bischoff & Vaquero 2010) and protein detection by mass spectrometry in P. falciparum (Lindner et al. 2019), P. vivax (Swearingen et al. 2017), P. yoelii (Lindner et al. 2019) and P. berghei (Hamada et al. 2020) sporozoites. #NA, no ortholog found.
		Mass spectrometry evidence
	P. falciparum		P. vivax		P. yoelii		P. berghei
1. General Transcription Factors (GTF)
1.1. Polymerase core subunit
DNA-directed RNA polymerase II subunit RPB9, putative	PF3D7_0110400	yes	PVP01_0204700	yes	PY17X_0204700	yes	PBANKA_0203300	no
DNA-directed RNA polymerase II 16 kDa subunit, putative	PF3D7_0205500	yes	PVP01_0419600	yes	PY17X_0303800	yes	PBANKA_0303200	no
DNA-directed RNA polymerase II subunit RPB2, putative	PF3D7_0215700	yes	PVP01_0409300	yes	PY17X_0312900	yes	PBANKA_0312400	yes
DNA-directed RNA polymerases I, II, and III subunit RPABC2, putative	PF3D7_0303300	yes	PVP01_0836900	no	PY17X_0404100	no	PBANKA_0401900	yes
DNA-directed RNA polymerase II subunit RPB1	PF3D7_0318200	yes	PVP01_0821900	yes	PY17X_0810200	yes	PBANKA_0807000	yes
DNA-directed RNA polymerases I, II, and III subunit RPABC5, putative	PF3D7_0708100	yes	PVP01_0108400	no	PY17X_0808500	no	PBANKA_0805400	no
DNA-directed RNA polymerase II subunit RPB3, putative	PF3D7_0923000	yes	PVP01_0721500	yes	PY17X_0827200	yes	PBANKA_0823900	yes
DNA-directed RNA polymerase II subunit RPB7, putative	PF3D7_1027400	yes	PVP01_0612500	yes	PY17X_0512600	yes	PBANKA_0511500	yes
DNA-directed RNA polymerases I, II, and III subunit RPABC3, putative	PF3D7_1213700	yes	PVP01_1432500	yes	PY17X_1431700	yes	PBANKA_1429500	yes
DNA-directed RNA polymerase II subunit RPB11, putative	PF3D7_1304900	yes	PVP01_1405800	yes	PY17X_1405100	no	PBANKA_1403400	yes
DNA-directed RNA polymerases I, II, and III subunit RPABC4, putative	PF3D7_1342700	no	PVP01_1212100	no	PY17X_1361500	no	PBANKA_1355800	no
DNA-directed RNA polymerases I, II, and III subunit RPABC1, putative	PF3D7_1364800	yes	PVP01_1107200	yes	PY17X_1142000	yes	PBANKA_1140600	yes
1.2. Polymerase accessories
mediator of RNA polymerase II transcription subunit 7, putative	PF3D7_0822100	no	PVP01_0512200	yes	PY17X_0708900	no	PBANKA_0708700	yes
mediator of RNA polymerase II transcription subunit 31, putative	PF3D7_1475000	no	PVP01_1269900	no	PY17X_1304800	no	PBANKA_1301200	no
1.3. General coactivators
transcription initiation factor TFIIB, putative	PF3D7_0110800	yes	PVP01_0204300	yes	PY17X_0204300	yes	PBANKA_0202900	yes
BSD domain-containing protein, putative	PF3D7_0323600	no	PVP01_0816600	no	PY17X_1218100	yes	PBANKA_1214900	no
TATA-box-binding protein	PF3D7_0506200	no	PVP01_1027800	no	PY17X_1106900	no	PBANKA_1105800	no
conserved protein, unknown function	PF3D7_0508400	no	PVP01_1025600	no	PY17X_1109100	no	PBANKA_1108000	no
CDK-activating kinase assembly factor MAT1	PF3D7_0512300	no	PVP01_1021700	yes	PY17X_1113000	no	PBANKA_1111900	no
transcription initiation factor TFIID subunit 10, putative	PF3D7_0522200	no	PVP01_1011700	yes	PY17X_1240200	no	PBANKA_1236900	no
transcription initiation factor IIA subunit 1, putative	PF3D7_0716400	yes	PVP01_0312200	no	PY17X_0616800	yes	PBANKA_0614100	no
transcription initiation factor IIE subunit alpha, putative	PF3D7_0717300	yes	PVP01_0313100	no	PY17X_0617700	no	PBANKA_0615000	no
bromodomain protein 6, putative	PF3D7_0724700	yes	PVP01_0320400	no	PY17X_0624900	no	PBANKA_0622200	no
transcription initiation factor TFIID subunit 7, putative	PF3D7_0929000	no	PVP01_0727500	no	PY17X_0833100	no	PBANKA_0829800	no
conserved Plasmodium protein, unknown function	PF3D7_0933700	no	PVP01_0732400	no	PY17X_0837900	no	PBANKA_0834500	no
TFIIH basal transcription factor complex helicase XPD subunit	PF3D7_0934100	yes	PVP01_0732800	yes	PY17X_0838300	no	PBANKA_0834900	no
TFIIH basal transcription factor complex helicase XPB subunit, putative	PF3D7_1037600	no	PVP01_0622000	no	PY17X_0521600	yes	PBANKA_0520500	no
oocyst rupture protein 1, putative	PF3D7_1146600	yes	PVP01_0947200	yes	PY17X_0903900	no	PBANKA_0902500	no
bromodomain protein 5	PF3D7_1234100	yes	PVP01_1452200	no	PY17X_1451200	no	PBANKA_1448700	no
RNA polymerase II transcription factor B subunit 2, putative	PF3D7_1244200	no	PVP01_1461300	no	PY17X_1460000	no	PBANKA_1457500	no
transcription initiation factor IIA subunit 2, putative	PF3D7_1250700	yes	PVP01_1467800	no	PY17X_1466200	yes	PBANKA_1463600	yes
cyclin	PF3D7_1304700	no	PVP01_1405600	no	PY17X_1404800	no	PBANKA_1403200	no
CCAAT-binding transcription factor, putative	PF3D7_1308100	no	PVP01_1409100	no	PY17X_1408300	no	PBANKA_1406600	no
general transcription factor IIH subunit 2	PF3D7_1314900	no	PVP01_1415800	no	PY17X_1415100	no	PBANKA_1413400	no
conserved Apicomplexan protein, unknown function	PF3D7_1326700	yes	PVP01_1227700	yes	PY17X_1346600	no	PBANKA_1341900	no
RNA polymerase II transcription factor B subunit 4, putative	PF3D7_1353500	no	PVP01_1118200	yes	PY17X_1131500	no	PBANKA_1130100	no
transcription initiation TFIID-like, putative	PF3D7_1428800	yes	PVP01_1320600	no	PY17X_1017400	yes	PBANKA_1015900	yes
oocyst rupture protein 2, putative	PF3D7_1439500	yes	PVP01_1267500	yes	PY17X_1307200	no	PBANKA_1303400	no
RNA polymerase II transcription factor B subunit 5, putative	PF3D7_1441900	no	PVP01_1265100	no	PY17X_1309600	no	PBANKA_1305800	no
1.4. General coactivators involved in initiation and elongation
CCR4 domain-containing protein 3, putative	PF3D7_0107200	no	PVP01_0207600	no	PY17X_0207500	no	PBANKA_0206100	no
protein CAF40, putative	PF3D7_0507600	yes	PVP01_1026400	yes	PY17X_1108300	yes	PBANKA_1107200	yes
CCR4 domain-containing protein 1, putative	PF3D7_0519500	yes	PVP01_1014400	no	PY17X_1237700	no	PBANKA_1234300	no
CCR4-associated factor 1	PF3D7_0811300	yes	PVP01_1429000	no	PY17X_1428300	no	PBANKA_1426200	yes
CCR4-NOT transcription complex subunit 5, putative	PF3D7_1006100	no	PVP01_0805800	no	PY17X_1207500	yes	PBANKA_1204300	no
CCR4-NOT transcription complex subunit 1, putative	PF3D7_1103800	yes	PVP01_0904600	yes	PY17X_0945600	yes	PBANKA_0943100	yes
multiprotein-bridging factor 1, putative	PF3D7_1128200	yes	PVP01_0929000	yes	PY17X_0922100	yes	PBANKA_0920000	yes
CCR4-NOT transcription complex subunit 2, putative	PF3D7_1128600	yes	PVP01_0929400	yes	PY17X_0921700	yes	PBANKA_0919600	yes
transcription initiation factor IIF subunit beta, putative	PF3D7_1144600	yes	PVP01_0945300	no	PY17X_0905800	yes	PBANKA_0904400	yes
CCR4-NOT transcription complex subunit 4, putative	PF3D7_1235300	yes	PVP01_1453400	no	PY17X_1452400	yes	PBANKA_1449900	yes
NOT family protein, putative	PF3D7_1417200	yes	PVP01_1331700	yes	PY17X_1027900	yes	PBANKA_1025500	no
transcription factor BTF3, putative	PF3D7_1426100	yes	PVP01_1323200	yes	PY17X_1020000	yes	PBANKA_1018500	yes
1.5. General coactivators involved elongation
transcription elongation factor SPT5, putative	PF3D7_0610900	yes	PVP01_1138300	yes	PY17X_0110800	yes	PBANKA_0109200	yes
transcription elongation factor s-II, putative	PF3D7_0714500	yes	PVP01_1423600	yes	PY17X_1422800	yes	PBANKA_1421100	yes
transcription elongation factor SPT4, putative	PF3D7_1030000	yes	PVP01_0615100	yes	PY17X_0515100	yes	PBANKA_0514000	no
transcription elongation factor SPT6, putative	PF3D7_1406200	yes	PVP01_1342500	yes	PY17X_1038400	yes	PBANKA_1036000	yes
2. Chromatin-related transcription factors (CTF)
2.1. Histones
histone H2A.Z	PF3D7_0320900	yes	PVP01_0819300	yes	PY17X_1220800	yes	PBANKA_1217600	yes
histone H3	PF3D7_0610400	yes	PVP01_1138700	yes	PY17X_0110400	yes	PBANKA_0108800	yes
histone H2A	PF3D7_0617800	yes	PVP01_1131700	yes	PY17X_1118100	yes	PBANKA_1117000	yes
histone H3 variant	PF3D7_0617900	yes	PVP01_1131600	yes	PY17X_1118200	yes	PBANKA_1117100	yes
histone H2B variant	PF3D7_0714000	yes	PVP01_1423100	yes	PY17X_1422300	yes	PBANKA_1420600	yes
histone H4	PF3D7_1105000	yes	PVP01_0905800	yes	PY17X_0944400	yes	PBANKA_0941900	yes
histone H2B	PF3D7_1105100	yes	PVP01_0905900	yes	PY17X_0944300	yes	PBANKA_0941800	yes
histone H3-like centromeric protein CSE4	PF3D7_1333700	yes	PVP01_1221000	yes	PY17X_1353400	no	PBANKA_1348400	no
2.2. Chromatin structuration
bromodomain protein 3, putative	PF3D7_0110500	yes	PVP01_0204600	no	PY17X_0204600	yes	PBANKA_0203200	no
chromatin assembly factor 1 subunit C, putative	PF3D7_0110700	yes	PVP01_0204400	yes	PY17X_0204400	yes	PBANKA_0203000	yes
DEAD/DEAH box helicase, putative	PF3D7_0216000	no	PVP01_0409000	no	PY17X_0313200	no	PBANKA_0312700	yes
pre-mRNA-processing protein 45, putative	PF3D7_0218700	no	PVP01_0406300	no	PY17X_0315900	no	PBANKA_0315400	yes
DNA helicase, putative	PF3D7_0604600	no	PVP01_1144300	no	#N/A	#N/A	#N/A	#N/A
SNF2 helicase, putative	PF3D7_0624600	yes	PVP01_1124900	yes	PY17X_1124900	yes	PBANKA_1123500	yes
DNA helicase, putative	PF3D7_0818700	no	PVP01_0516600	yes	PY17X_0712300	no	PBANKA_0712100	yes
Snf2-related CBP activator, putative	PF3D7_0820000	no	PVP01_0514300	yes	PY17X_0711000	yes	PBANKA_0710800	no
zinc finger protein, putative	PF3D7_0912100	no	PVP01_0710600	no	PY17X_0816500	no	PBANKA_0813200	no
chromodomain-helicase-DNA-binding protein 1 homolog, putative	PF3D7_1023900	yes	PVP01_0609100	yes	PY17X_0509200	yes	PBANKA_0508100	yes
bromodomain protein 1	PF3D7_1033700	yes	PVP01_0618800	yes	PY17X_0518600	yes	PBANKA_0517500	yes
chromatin remodeling protein	PF3D7_1104200	yes	PVP01_0905000	yes	PY17X_0945200	yes	PBANKA_0942700	yes
chromo domain-containing protein, putative	PF3D7_1140700	no	PVP01_0941400	no	PY17X_0909700	no	PBANKA_0908300	no
bromodomain protein 2, putative	PF3D7_1212900	yes	PVP01_1431800	yes	PY17X_1431000	yes	PBANKA_1428900	yes
heterochromatin protein 1	PF3D7_1220900	yes	PVP01_1439200	yes	PY17X_1438500	yes	PBANKA_1436100	yes
DNA helicase, putative	PF3D7_1357500	no	PVP01_1114400	no	PY17X_1135300	yes	PBANKA_1133800	yes
histone-binding protein RBBP7, putative	PF3D7_1433300	no	PVP01_1316200	yes	PY17X_1013100	yes	PBANKA_1011600	yes
bromodomain protein 4, putative	PF3D7_1475600	yes	PVP01_1270500	yes	PY17X_1304200	no	PBANKA_1300600	no
2.3. Chromatin remodelling
chromatin assembly factor 1 subunit A	PF3D7_0501800	no	PVP01_1033200	no	PY17X_1102700	no	PBANKA_1101600	no
FACT complex subunit SPT16, putative	PF3D7_0517400	yes	PVP01_1016600	yes	PY17X_1235600	yes	PBANKA_1232200	yes
DNA methyltransferase 1-associated protein 1, putative	PF3D7_0628600	no	PVP01_1120900	yes	PY17X_1128800	no	PBANKA_1127300	no
RuvB-like helicase 1	PF3D7_0809700	no	PVP01_1430600	no	PY17X_1429800	no	PBANKA_1427700	no
high mobility group protein B2	PF3D7_0817900	yes	PVP01_0517400	yes	PY17X_0713100	yes	PBANKA_0712900	yes
nucleosome assembly protein	PF3D7_0919000	yes	PVP01_0717400	yes	PY17X_0823200	yes	PBANKA_0819900	yes
RuvB-like helicase 2	PF3D7_1106000	yes	PVP01_0906800	yes	PY17X_0943400	yes	PBANKA_0940900	yes
high mobility group protein B1	PF3D7_1202900	yes	PVP01_1302200	yes	PY17X_0604400	yes	PBANKA_0601900	yes
nucleosome assembly protein	PF3D7_1203700	yes	PVP01_1303000	yes	PY17X_0605200	yes	PBANKA_0602700	yes
high mobility group protein B4, putative	PF3D7_1359200	no	PVP01_1112700	no	PY17X_1137000	no	PBANKA_1135500	no
RuvB-like helicase 3	PF3D7_1362200	yes	PVP01_1109800	yes	PY17X_1139600	yes	PBANKA_1138200	yes
FACT complex subunit SSRP1, putative	PF3D7_1441400	yes	PVP01_1265600	yes	PY17X_1309100	yes	PBANKA_1305300	yes
YL1 nuclear protein, putative	PF3D7_1464000	no	PVP01_1242800	no	PY17X_1332100	no	PBANKA_1327400	no
2.4. Modifying enzymes
N-acetyltransferase, GNAT family, putative	PF3D7_0109500	no	PVP01_0205600	no	PY17X_0205500	no	PBANKA_0204100	no
SET domain protein, putative	PF3D7_0403900	no	PVP01_0303200	yes	PY17X_1003000	no	PBANKA_1001600	no
glucosamine 6-phosphate N-acetyltransferase	PF3D7_0629000	yes	PVP01_1120500	yes	PY17X_1129100	no	PBANKA_1127600	no
SET domain protein, putative	PF3D7_0629700	yes	PVP01_1119800	no	PY17X_1130000	no	PBANKA_1128500	no
histone deacetylase complex subunit SAP18, putative	PF3D7_0711400	no	PVP01_0111800	no	PY17X_1225200	no	PBANKA_1222000	no
N-acetyltransferase, GNAT family, putative	PF3D7_0805400	no	PVP01_0115100	no	PY17X_1228400	no	PBANKA_1225200	no
YEATS domain-containing protein, putative	PF3D7_0807000	no	PVP01_0113400	no	PY17X_1226800	yes	PBANKA_1223600	no
JmjC domain-containing protein, putative	PF3D7_0809900	no	PVP01_1430400	no	#N/A	#N/A	#N/A	#N/A
histone acetyltransferase GCN5	PF3D7_0823300	yes	PVP01_0511000	yes	PY17X_0707600	yes	PBANKA_0707300	yes
SET domain protein, putative	PF3D7_0827800	no	PVP01_0506600	no	PY17X_0703200	no	PBANKA_0702900	yes
histone deacetylase 1	PF3D7_0925700	yes	PVP01_0724200	no	PY17X_0829800	yes	PBANKA_0826500	yes
N-terminal acetyltransferase A complex catalytic subunit ARD1, putative	PF3D7_1003300	yes	PVP01_0803100	yes	PY17X_1204800	no	PBANKA_1201700	no
histone deacetylase 2	PF3D7_1008000	yes	PVP01_0807700	no	PY17X_1209400	no	PBANKA_1206200	no
histone-lysine N-methyltransferase SET7	PF3D7_1115200	yes	PVP01_0915900	yes	PY17X_0934500	yes	PBANKA_0932500	no
histone acetyltransferase MYST	PF3D7_1118600	no	PVP01_0919200	no	PY17X_0931500	no	PBANKA_0929500	no
histone-lysine N-methyltransferase, putative	PF3D7_1214200	no	PVP01_1433000	no	PY17X_1432200	no	PBANKA_1430000	no
conserved Plasmodium protein, unknown function	PF3D7_1303800	no	PVP01_1404700	no	PY17X_1403900	no	PBANKA_1402300	no
histone-lysine N-methyltransferase SET2	PF3D7_1322100	no	PVP01_1232500	no	#N/A	#N/A	#N/A	#N/A
N-acetyltransferase, GNAT family, putative	PF3D7_1323300	yes	PVP01_1231300	no	PY17X_1343200	no	PBANKA_1338500	no
transcriptional regulatory protein sir2a	PF3D7_1328800	yes	PVP01_1225700	yes	PY17X_1348600	yes	PBANKA_1343800	yes
N6-adenine-specific methylase, putative	PF3D7_1350700	no	PVP01_1204100	no	PY17X_1369200	no	PBANKA_1363500	no
N-acetyltransferase, GNAT family, putative	PF3D7_1437000	yes	PVP01_1312500	yes	PY17X_0614300	yes	PBANKA_0611800	yes
transcriptional regulatory protein sir2b	PF3D7_1451400	no	PVP01_1255600	no	PY17X_1318900	no	PBANKA_1315100	no
histone deacetylase, putative	PF3D7_1472200	yes	PVP01_1234600	yes	PY17X_1340100	yes	PBANKA_1335400	no
3. Specific Trancription Factors (STF)
3.1. AP2 domain factors
AP2 domain transcription factor AP2-SP2, putative	PF3D7_0404100	no	PVP01_0303400	no	PY17X_1003200	no	PBANKA_1001800	no
AP2 domain transcription factor, putative	PF3D7_0420300	yes	PVP01_0529800	no	PY17X_0523100	yes	PBANKA_0521700	yes
AP2 domain transcription factor AP2-O2, putative	PF3D7_0516800	no	PVP01_1017200	yes	PY17X_1235000	no	PBANKA_1231600	no
AP2 domain transcription factor	PF3D7_0604100	no	PVP01_1144800	no	PY17X_0104500	no	PBANKA_0102900	no
AP2 domain transcription factor, putative	PF3D7_0611200	no	PVP01_1138000	no	PY17X_0111100	no	PBANKA_0109500	no
AP2 domain transcription factor, putative	PF3D7_0613800	no	PVP01_1135300	no	PY17X_0113700	no	PBANKA_0112100	no
AP2 domain transcription factor AP2Tel	PF3D7_0622900	no	PVP01_1126600	no	PY17X_1123200	no	PBANKA_1121800	no
AP2 domain transcription factor AP2-L, putative	PF3D7_0730300	yes	PVP01_0216000	yes	PY17X_0215800	yes	PBANKA_0214400	yes
AP2 domain transcription factor, putative	PF3D7_0802100	yes	PVP01_0118100	no	PY17X_1231600	no	PBANKA_1228100	no
AP2 domain transcription factor, putative	PF3D7_0934400	no	PVP01_0733100	no	PY17X_0838600	no	PBANKA_0835200	no
AP2 domain transcription factor AP2-I	PF3D7_1007700	yes	PVP01_0807400	yes	PY17X_1209100	yes	PBANKA_1205900	yes
AP2 domain transcription factor, putative	PF3D7_1107800	yes	PVP01_0908600	yes	PY17X_0941600	yes	PBANKA_0939100	yes
AP2 domain transcription factor, putative	PF3D7_1115500	no	PVP01_0916300	no	PY17X_0934300	no	PBANKA_0932300	no
AP2 domain transcription factor, putative	PF3D7_1139300	no	PVP01_0940100	no	PY17X_0911000	no	PBANKA_0909600	no
AP2 domain transcription factor AP2-O, putative	PF3D7_1143100	yes	PVP01_0940100	no	PY17X_0907300	no	PBANKA_0905900	no
AP2 domain transcription factor	PF3D7_1222400	no	PVP01_1457300	no	#N/A	#N/A	#N/A	#N/A
AP2 domain transcription factor AP2-G	PF3D7_1222600	no	PVP01_1440800	no	PY17X_1440000	no	PBANKA_1437500	no
AP2 domain transcription factor, putative	PF3D7_1239200	no	PVP01_1457300	no	PY17X_1456200	no	PBANKA_1453700	no
AP2 domain transcription factor, putative	PF3D7_1305200	no	PVP01_1406100	no	PY17X_1405400	no	PBANKA_1403700	no
AP2 domain transcription factor AP2-FG, putative	PF3D7_1317200	no	PVP01_1418100	no	PY17X_1417400	no	PBANKA_1415700	no
AP2 domain transcription factor, putative	PF3D7_1342900	yes	PVP01_1211900	no	PY17X_1361700	no	PBANKA_1356000	no
AP2 domain transcription factor AP2-O4, putative	PF3D7_1350900	yes	PVP01_1203900	yes	PY17X_1369400	yes	PBANKA_1363700	yes
AP2 domain transcription factor AP2-G2, putative	PF3D7_1408200	no	PVP01_1340800	no	PY17X_1036700	no	PBANKA_1034300	no
AP2 domain transcription factor AP2-O3, putative	PF3D7_1429200	no	PVP01_1320200	no	PY17X_1017000	no	PBANKA_1015500	no
AP2 domain transcription factor AP2-O5, putative	PF3D7_1449500	yes	PVP01_1257500	yes	PY17X_1317000	yes	PBANKA_1313200	yes
AP2 domain transcription factor, putative	PF3D7_1456000	yes	PVP01_1250900	no	PY17X_1323500	no	PBANKA_1319700	no
AP2 domain transcription factor AP2-EXP	PF3D7_1466400	yes	PVP01_1240400	yes	PY17X_1334500	yes	PBANKA_1329800	yes
3.2. Zinc finger
zinc finger protein, putative	PF3D7_0308100	yes	PVP01_0832100	no	PY17X_0408700	no	PBANKA_0406400	no
zinc finger protein, putative	PF3D7_0315800	yes	PVP01_0824300	yes	PY17X_0416400	yes	PBANKA_0413600	yes
conserved Plasmodium protein, unknown function	PF3D7_0407600	yes	PVP01_0306900	yes	PY17X_1006600	yes	PBANKA_1005200	yes
zinc finger protein, putative	PF3D7_0409800	no	PVP01_0309100	no	PY17X_1008800	yes	PBANKA_1007400	no
zinc finger protein, putative	PF3D7_0517900	no	PVP01_1016000	no	PY17X_1236100	no	PBANKA_1232700	no
zinc finger protein, putative	PF3D7_0522900	no	PVP01_1011000	no	PY17X_1240900	no	PBANKA_1237600	no
zinc finger protein, putative	PF3D7_0525000	no	PVP01_1008800	no	PY17X_1243000	no	PBANKA_1239800	no
zinc finger protein, putative	PF3D7_0602000	no	PVP01_1146900	no	PY17X_0102400	no	PBANKA_0100800	yes
MYND-type zinc finger protein, putative	PF3D7_0602200	yes	PVP01_1146700	yes	PY17X_0102600	yes	PBANKA_0101000	yes
MYND-type zinc finger protein, putative	PF3D7_0607100	no	PVP01_1141900	no	PY17X_0107200	no	PBANKA_0105700	no
conserved protein, unknown function	PF3D7_0729700	no	PVP01_0215400	no	PY17X_0215200	no	PBANKA_0213800	no
zinc finger protein, putative	PF3D7_0818100	yes	PVP01_0517200	no	PY17X_0712900	no	PBANKA_0712700	no
zinc finger protein, putative	PF3D7_0906600	no	PVP01_0705100	no	PY17X_0417500	no	PBANKA_0414700	no
FHA domain protein, putative	PF3D7_0909700	yes	PVP01_0708200	yes	PY17X_0814200	no	PBANKA_0810900	no
zinc finger protein, putative	PF3D7_0927200	no	PVP01_0725700	no	PY17X_0831300	no	PBANKA_0828000	no
zinc finger (CCCH type) protein, putative	PF3D7_1008600	no	PVP01_0808300	no	PY17X_1210000	no	PBANKA_1206800	no
zinc finger protein, putative	PF3D7_1009400	no	PVP01_0809400	yes	PY17X_1210900	yes	PBANKA_1207700	no
zinc finger protein, putative	PF3D7_1019300	no	PVP01_0604500	no	PY17X_0504600	no	PBANKA_0503500	no
splicing factor U2AF small subunit, putative	PF3D7_1119300	yes	PVP01_0919900	yes	PY17X_0930800	yes	PBANKA_0928800	yes
zinc finger protein, putative	PF3D7_1134600	no	PVP01_0935400	no	#N/A	#N/A	#N/A	#N/A
zinc finger protein, putative	PF3D7_1205500	no	PVP01_1304600	yes	PY17X_0606700	yes	PBANKA_0604200	yes
conserved Plasmodium protein, unknown function	PF3D7_1209100	no	PVP01_1308200	no	#N/A	#N/A	#N/A	#N/A
telomere repeat-binding zinc finger protein	PF3D7_1209300	yes	PVP01_1308400	no	PY17X_0610200	no	PBANKA_0607700	yes
zinc finger protein, putative	PF3D7_1210200	no	PVP01_1309400	no	PY17X_0611100	no	PBANKA_0608600	no
zinc finger protein, putative	PF3D7_1243100	no	PVP01_1460200	yes	PY17X_1459000	no	PBANKA_1456500	no
tripartite motif protein, putative	PF3D7_1307900	yes	PVP01_1408900	no	PY17X_1408100	no	PBANKA_1406400	yes
zinc finger protein, putative	PF3D7_1344300	yes	PVP01_1210500	yes	PY17X_1363000	yes	PBANKA_1357300	yes
zinc finger protein, putative	PF3D7_1358600	no	PVP01_1113300	no	PY17X_1136400	no	PBANKA_1134900	no
zinc finger protein, putative	PF3D7_1425600	no	#N/A	#N/A	#N/A	#N/A	#N/A	#N/A
zinc finger protein, putative	PF3D7_1440400	yes	PVP01_1266600	no	PY17X_1308100	no	PBANKA_1304300	no
pre-mRNA-splicing factor CWC24, putative	PF3D7_1443800	no	PVP01_1263200	no	PY17X_1311500	no	PBANKA_1307700	no
E3 ubiquitin-protein ligase ZNF598, putative	PF3D7_1450400	yes	PVP01_1256600	yes	PY17X_1317900	yes	PBANKA_1314100	no
zinc finger protein, putative	PF3D7_1458600	yes	PVP01_1248300	yes	PY17X_1326100	yes	PBANKA_1322300	no
zinc finger protein, putative	PF3D7_1464200	no	PVP01_1242600	no	PY17X_1332300	yes	PBANKA_1327600	yes
zinc finger protein, putative	PF3D7_1464400	no	PVP01_1242400	no	PY17X_1332500	no	PBANKA_1327800	no
zinc finger protein, putative	PF3D7_1468400	yes	PVP01_1238400	no	PY17X_1336400	no	PBANKA_1331700	yes
zinc finger protein, putative	PF3D7_1468900	yes	PVP01_1237900	yes	PY17X_1336800	yes	PBANKA_1332100	yes
conserved Plasmodium protein, unknown function	PF3D7_1473900	no	PVP01_1233000	no	PY17X_1341700	no	PBANKA_1337000	no
3.3. Helix Turn Helix
transcriptional coactivator ADA2	PF3D7_1014600	yes	PVP01_0814700	yes	PY17X_1216200	yes	PBANKA_1213000	yes
pre-mRNA-splicing factor CEF1, putative	PF3D7_1033600	yes	PVP01_0618700	yes	PY17X_0518500	no	PBANKA_0517400	no
conserved Plasmodium protein, unknown function	PF3D7_1123000	yes	PVP01_0923600	yes	PY17X_0927300	no	PBANKA_0925300	no
high mobility group protein B3, putative	PF3D7_1205800	yes	PVP01_1304900	yes	PY17X_0607000	yes	PBANKA_0604500	yes
DNA-binding chaperone, putative	PF3D7_1216900	yes	PVP01_1435700	no	PY17X_1434900	yes	PBANKA_1432500	yes
DNA-binding protein, putative	PF3D7_1225200	yes	PVP01_1443400	yes	PY17X_1442600	no	PBANKA_1440100	no
conserved protein, unknown function	PF3D7_1309800	no	PVP01_1410800	yes	PY17X_1410100	no	PBANKA_1408300	no
transcription factor MYB1	PF3D7_1315800	no	PVP01_1416700	no	PY17X_1416000	no	PBANKA_1414300	no
3.4. Beta-Scaffold Factors with Minor Groove Contacts
cold-shock protein, putative	PF3D7_0109600	no	PVP01_0205500	no	PY17X_0205400	no	PBANKA_0204000	no
4. TAP partners
BSD-domain protein, putative	PF3D7_0423200	yes	PVP01_0531700	no	PY17X_0525000	no	PBANKA_0523600	no
THO complex subunit 4, putative	PF3D7_0615700	no	PVP01_1133400	yes	PY17X_1233900	no	PBANKA_1230500	yes
serine/threonine protein phosphatase 2B catalytic subunit A	PF3D7_0802800	yes	PVP01_0117400	yes	PY17X_1230900	yes	PBANKA_1227400	yes
BSD-domain protein, putative	PF3D7_0914900	yes	PVP01_0713300	yes	PY17X_0819200	no	PBANKA_0815900	no
zinc binding protein (Yippee), putative	PF3D7_0925600	no	PVP01_0724100	yes	PY17X_0829700	yes	PBANKA_0826400	no
PHD finger protein PHD1	PF3D7_1008100	yes	PVP01_0807800	no	PY17X_1209500	yes	PBANKA_1206300	no
EELM2 domain-containing protein, putative	PF3D7_1141800	yes	PVP01_0942500	no	PY17X_0908600	yes	PBANKA_0907200	yes
histone-lysine N-methyltransferase, H3 lysine-4 specific	PF3D7_1221000	no	PVP01_1439300	yes	PY17X_1438600	no	PBANKA_1436200	no
conserved Plasmodium protein, unknown function	PF3D7_1239300	no	PVP01_1457400	no	PY17X_1456300	no	PBANKA_1453800	no
calcineurin subunit B	PF3D7_1451700	yes	PVP01_1255300	yes	PY17X_1319200	no	PBANKA_1315400	yes
