# Supplementary material for: Preparing for Transmission: Gene Regulation in Plasmodium Sporozoites
Source: Front Cell Infect Microbiol. 2021 Jan 29;10:618430. doi: 10.3389/fcimb.2020.618430 (PMC7878544; doi:10.3389/fcimb.2020.618430)
Supplement: Supplementary file 2 [file Table_2.xlsx]

## Sheet: Table S2
Table S2. List of post-transcriptional and translational regulators (Reddy et al 2015; Bennink & Pradel 2019) and protein detection by mass spectrometry in P. falciparum (Lindner et al. 2019), P. vivax (Swearingen et al. 2017), P. yoelii (Lindner et al. 2019) and P. berghei (Hamada et al. 2020) sporozoites. #N/A, no ortholog found.
	Mass spectrometry evidence
	P. falciparum		P. vivax		P. yoelii		P. berghei
1. Global regulation
eukaryotic translation initiation factor 2-alpha kinase 2, putative	PF3D7_0107600	no	PVP01_0207300	yes	PY17X_0207200	no	PBANKA_0205800	no
eukaryotic translation initiation factor 4E, putative	PF3D7_0111800	no	PVP01_0203400	no	PY17X_0203400	no	PBANKA_0202000	no
eukaryotic translation initiation factor 4E	PF3D7_0315100	yes	PVP01_0825000	yes	PY17X_0415700	yes	PBANKA_0412800	yes
eukaryotic translation initiation factor 2-alpha kinase	PF3D7_0628200	yes	PVP01_1121300	no	PY17X_1128400	no	PBANKA_1126900	no
polyadenylate-binding protein 3, putative	PF3D7_0629400	no	PVP01_1120100	no	PY17X_1129700	yes	PBANKA_1128200	yes
eukaryotic translation initiation factor 2 subunit alpha	PF3D7_0728000	yes	PVP01_0213700	yes	PY17X_0213500	yes	PBANKA_0212100	yes
translation initiation factor eIF-2B subunit alpha, putative	PF3D7_0828500	no	PVP01_0505900	yes	PY17X_0702500	yes	PBANKA_0702200	no
polyadenylate-binding protein 2, putative	PF3D7_0923900	yes	PVP01_0722400	yes	PY17X_0828100	yes	PBANKA_0824800	yes
eukaryotic translation initiation factor 2 subunit beta	PF3D7_1010600	yes	PVP01_0810700	yes	PY17X_1212200	yes	PBANKA_1209000	yes
translation initiation factor eIF-2B subunit delta, putative	PF3D7_1013900	no	PVP01_0814000	yes	PY17X_1215500	no	PBANKA_1212300	no
polyadenylate-binding protein-interacting protein 1, putative	PF3D7_1107300	yes	PVP01_0908100	yes	PY17X_0942100	yes	PBANKA_0939600	yes
polyadenylate-binding protein 1, putative	PF3D7_1224300	yes	PVP01_1442500	yes	PY17X_1441700	yes	PBANKA_1439200	yes
translation initiation factor eIF-2B subunit beta, putative	PF3D7_1250600	no	PVP01_1467700	yes	PY17X_1466100	no	PBANKA_1463500	yes
eukaryotic translation initation factor 4 gamma	PF3D7_1312900	yes	PVP01_1413800	yes	PY17X_1413100	yes	PBANKA_1411300	yes
translation initiation factor eIF-2B subunit gamma, putative	PF3D7_1326400	yes	PVP01_1228000	yes	PY17X_1346300	yes	PBANKA_1341600	yes
eukaryotic translation initiation factor 2 subunit gamma, putative	PF3D7_1410600	yes	PVP01_1338300	yes	PY17X_1034300	yes	PBANKA_1031900	yes
eukaryotic translation initiation factor 2-alpha kinase 1	PF3D7_1444500	no	PVP01_1262500	yes	PY17X_1312200	no	PBANKA_1308400	no
eukaryotic initiation factor 4A	PF3D7_1468700	yes	PVP01_1238100	yes	PY17X_1336600	yes	PBANKA_1331900	yes
2. RNA-binding proteins
2.1. RRM
RNA-binding protein, putative	PF3D7_0205700	no	PVP01_0419400	no	PY17X_0304000	yes	PBANKA_0303400	no
RNA-binding protein, putative	PF3D7_0205700	no	PVP01_0419400	no	PY17X_0304000	yes	PBANKA_0303400	no
RNA-binding protein, putative	PF3D7_0319500	no	PVP01_0820700	no	PY17X_0809000	no	PBANKA_0805800	no
pre-mRNA-processing-splicing factor 8, putative	PF3D7_0405400	yes	PVP01_0304800	yes	PY17X_1004500	yes	PBANKA_1003100	yes
RNA-binding protein, putative	PF3D7_0414500	no	PVP01_0521000	no	PY17X_0716700	no	PBANKA_0716500	no
nuclear cap-binding protein subunit 2, putative	PF3D7_0415500	yes	PVP01_0522000	yes	PY17X_0717700	yes	PBANKA_0717500	yes
RNA-binding protein, putative	PF3D7_0416000	yes	PVP01_0522500	yes	PY17X_0718100	no	PBANKA_0717900	no
serine/arginine-rich splicing factor 12	PF3D7_0503300	yes	PVP01_1030600	yes	PY17X_1104100	yes	PBANKA_1103000	yes
pre-mRNA-splicing factor CWC2, putative	PF3D7_0515000	yes	PVP01_1018900	no	PY17X_1115800	no	PBANKA_1114600	yes
serine/arginine-rich splicing factor 1	PF3D7_0517300	yes	PVP01_1016700	yes	PY17X_1235500	yes	PBANKA_1232100	yes
eukaryotic translation initiation factor 3 subunit B, putative	PF3D7_0517700	yes	PVP01_1016300	yes	PY17X_1235900	yes	PBANKA_1232500	yes
RNA-binding protein, putative	PF3D7_0603100	yes	PVP01_1145800	yes	PY17X_0103500	yes	PBANKA_0101900	no
RNA-binding protein, putative	PF3D7_0606100	yes	PVP01_1142800	yes	PY17X_0106400	no	PBANKA_0104900	yes
polypyrimidine tract-binding protein, putative	PF3D7_0606500	no	PVP01_1142400	yes	PY17X_0106700	no	PBANKA_0105200	no
RNA-binding protein 25, putative	PF3D7_0610200	yes	PVP01_1138800	yes	PY17X_0110300	yes	PBANKA_0108700	yes
THO complex subunit 4, putative	PF3D7_0615700	no	PVP01_1133400	yes	PY17X_1233900	no	PBANKA_1230500	yes
MEI2-like RNA-binding protein, putative	PF3D7_0623400	no	PVP01_1126100	no	PY17X_1123700	no	PBANKA_1122300	no
polyadenylate-binding protein 3, putative	PF3D7_0629400	no	PVP01_1120100	no	PY17X_1129700	yes	PBANKA_1128200	yes
RNA-binding protein, putative	PF3D7_0716000	yes	PVP01_0311800	yes	PY17X_0616400	no	PBANKA_0613700	yes
RNA-binding protein, putative	PF3D7_0723900	yes	PVP01_0319600	yes	PY17X_0624100	yes	PBANKA_0621400	yes
RNA-binding protein, putative	PF3D7_0728900	no	PVP01_0214600	no	PY17X_0214400	no	PBANKA_0213000	no
RNA-binding protein, putative	PF3D7_0812500	yes	PVP01_1427700	yes	PY17X_1427000	yes	PBANKA_1425000	yes
eukaryotic translation initiation factor 3 subunit G, putative	PF3D7_0815600	yes	PVP01_0519700	yes	PY17X_0715400	yes	PBANKA_0715200	yes
RNA-binding protein, putative	PF3D7_0823200	yes	PVP01_0511100	yes	PY17X_0707700	yes	PBANKA_0707400	yes
RNA-binding protein musashi, putative	PF3D7_0916700	yes	PVP01_0715100	yes	PY17X_0821000	yes	PBANKA_0817700	yes
U4/U6 snRNA-associated-splicing factor, putative	PF3D7_0920900	no	PVP01_0719300	yes	PY17X_0825100	yes	PBANKA_0821800	no
polyadenylate-binding protein 2, putative	PF3D7_0923900	yes	PVP01_0722400	yes	PY17X_0828100	yes	PBANKA_0824800	yes
RNA-binding protein, putative	PF3D7_0929200	yes	PVP01_0727700	yes	PY17X_0833300	yes	PBANKA_0830000	yes
CSTF domain-containing protein, putative	PF3D7_0933000	yes	PVP01_0731700	yes	PY17X_0837200	no	PBANKA_0833800	yes
U2 small nuclear ribonucleoprotein B'', putative	PF3D7_0935000	yes	PVP01_0733700	no	PY17X_0839200	yes	PBANKA_0835800	no
transformer-2 protein homolog beta, putative	PF3D7_1002400	yes	PVP01_0802200	yes	PY17X_1203900	yes	PBANKA_1200800	yes
transformer-2 protein homolog beta, putative	PF3D7_1002400	yes	PVP01_0802200	yes	PY17X_1203900	yes	PBANKA_1200800	yes
RNA-binding protein, putative	PF3D7_1004400	no	PVP01_0804100	yes	PY17X_1205800	yes	PBANKA_1202700	yes
G-strand-binding protein 2, putative	PF3D7_1006800	yes	PVP01_0806500	yes	PY17X_1208200	yes	PBANKA_1205000	yes
RNA-binding protein 34, putative	PF3D7_1020000	no	PVP01_0605200	no	PY17X_0505300	no	PBANKA_0504200	yes
RNA-binding protein, putative	PF3D7_1022000	no	PVP01_0607200	no	PY17X_0507300	yes	PBANKA_0506200	yes
serine/arginine-rich splicing factor 4	PF3D7_1022400	yes	PVP01_0607600	yes	PY17X_0507700	yes	PBANKA_0506600	yes
RNA-binding protein, putative	PF3D7_1024200	no	PVP01_0609400	no	PY17X_0509500	no	PBANKA_0508400	no
nucleic acid binding protein, putative	PF3D7_1107100	yes	PVP01_0907900	yes	PY17X_0942300	no	PBANKA_0939800	no
RNA-binding protein, putative	PF3D7_1110400	yes	PVP01_0911200	yes	PY17X_0939200	yes	PBANKA_0937200	yes
splicing factor U2AF small subunit, putative	PF3D7_1119300	yes	PVP01_0919900	yes	PY17X_0930800	yes	PBANKA_0928800	yes
alternative splicing factor ASF-1, putative	PF3D7_1119800	yes	PVP01_0920400	no	#N/A	#N/A	#N/A	#N/A
alternative splicing factor SR-MG, putative	PF3D7_1126800	no	PVP01_0927500	no	PY17X_0923600	no	PBANKA_0921600	yes
RNA-binding protein s1, putative	PF3D7_1131000	no	PVP01_0931800	yes	PY17X_0918800	yes	PBANKA_0917200	yes
RNA-binding protein, putative	PF3D7_1132100	yes	PVP01_0932900	no	PY17X_0917800	no	PBANKA_0916300	no
RNA-binding protein, putative	PF3D7_1139100	no	PVP01_0939900	no	PY17X_0911200	no	PBANKA_0909800	no
RNA-binding protein, putative	PF3D7_1207500	no	PVP01_1306600	no	PY17X_0608500	no	PBANKA_0606000	no
multiple RNA-binding domain-containing protein 1, putative	PF3D7_1217200	no	PVP01_1436000	no	PY17X_1435200	no	PBANKA_1432800	no
polyadenylate-binding protein 1, putative	PF3D7_1224300	yes	PVP01_1442500	yes	PY17X_1441700	yes	PBANKA_1439200	yes
splicing factor 3B subunit 6, putative	PF3D7_1224900	yes	PVP01_1443100	yes	PY17X_1442300	yes	PBANKA_1439800	yes
CCR4-NOT transcription complex subunit 4, putative	PF3D7_1235300	yes	PVP01_1453400	no	PY17X_1452400	yes	PBANKA_1449900	yes
clustered-asparagine-rich protein	PF3D7_1236100	yes	PVP01_1454200	yes	PY17X_1453200	yes	PBANKA_1450700	yes
RNA-binding protein, putative	PF3D7_1244400	no	PVP01_1461500	no	PY17X_1460200	no	PBANKA_1457600	no
pre-mRNA-splicing factor RBM22, putative	PF3D7_1248200	no	PVP01_1465300	yes	PY17X_1463700	yes	PBANKA_1461100	yes
U1 small nuclear ribonucleoprotein A, putative	PF3D7_1306900	yes	PVP01_1407800	yes	PY17X_1407100	yes	PBANKA_1405400	yes
RNA-binding protein, putative	PF3D7_1310700	yes	PVP01_1411700	yes	PY17X_1411000	yes	PBANKA_1409200	yes
conserved Plasmodium protein, unknown function	PF3D7_1317300	yes	PVP01_1418200	no	PY17X_1417500	yes	PBANKA_1415800	yes
RNA-binding protein, putative	PF3D7_1320900	no	PVP01_1421700	yes	PY17X_1420900	no	PBANKA_1419200	yes
splicing factor 1	PF3D7_1321700	yes	PVP01_1232900	no	PY17X_1341800	no	PBANKA_1337100	no
RNA-binding protein, putative	PF3D7_1326300	no	PVP01_1228100	yes	PY17X_1346200	yes	PBANKA_1341500	yes
RNA-binding protein, putative	PF3D7_1330800	no	PVP01_1223700	yes	PY17X_1350600	yes	PBANKA_1345800	yes
Ran-binding protein, putative	PF3D7_1353400	yes	PVP01_1118300	no	PY17X_1131400	no	PBANKA_1130000	no
CUGBP Elav-like family member 1	PF3D7_1359400	yes	PVP01_1112500	yes	PY17X_1137200	yes	PBANKA_1135700	yes
RNA-binding protein, putative	PF3D7_1360100	no	PVP01_1111800	no	PY17X_1137800	yes	PBANKA_1136300	yes
RNA-binding protein, putative	PF3D7_1360900	yes	PVP01_1111100	no	#N/A	#N/A	#N/A	#N/A
U1 small nuclear ribonucleoprotein 70 kDa homolog, putative	PF3D7_1367100	no	PVP01_1104900	no	PY17X_1144300	yes	PBANKA_1143000	no
U2 snRNP-associated SURP motif-containing protein, putative	PF3D7_1402700	no	PVP01_1346100	no	PY17X_1041700	no	PBANKA_1039300	no
RNA-binding protein, putative	PF3D7_1405900	no	PVP01_1342900	no	PY17X_1038700	no	PBANKA_1036300	no
RNA-binding protein 8A, putative	PF3D7_1406000	yes	PVP01_1342700	yes	PY17X_1038600	yes	PBANKA_1036200	yes
CUGBP Elav-like family member 2, putative	PF3D7_1409800	yes	PVP01_1339100	yes	PY17X_1035100	yes	PBANKA_1032700	yes
splicing factor 3B subunit 4, putative	PF3D7_1420000	yes	PVP01_1328900	yes	PY17X_1025100	no	PBANKA_1023200	no
RNA-binding protein, putative	PF3D7_1445600	yes	PVP01_1261400	no	PY17X_1313200	no	PBANKA_1309400	yes
RNA-binding protein, putative	PF3D7_1454000	no	PVP01_1253000	yes	PY17X_1321500	no	PBANKA_1317700	no
splicing factor U2AF large subunit, putative	PF3D7_1468800	no	PVP01_1238000	yes	PY17X_1336700	yes	PBANKA_1332000	no
2.2. DEXD Helicase
ATP-dependent DNA/RNA helicase PSH1	PF3D7_0103600	no	PVP01_0211100	no	PY17X_0210900	no	PBANKA_0209500	no
ATP-dependent RNA helicase UAP56	PF3D7_0209800	yes	PVP01_0415000	yes	PY17X_0307400	yes	PBANKA_0306800	yes
ATP-dependent RNA helicase DDX47, putative	PF3D7_0218400	no	PVP01_0406600	no	PY17X_0315600	no	PBANKA_0315100	no
ATP-dependent RNA helicase DHX57, putative	PF3D7_0310500	yes	PVP01_0829700	yes	#N/A	#N/A	#N/A	#N/A
ATP-dependent RNA helicase DDX6	PF3D7_0320800	yes	PVP01_0819400	yes	PY17X_1220900	yes	PBANKA_1217700	yes
ATP-dependent RNA helicase DDX42, putative	PF3D7_0321600	yes	PVP01_0818600	yes	PY17X_1220100	no	PBANKA_1216900	no
ATP-dependent RNA helicase DDX51, putative	PF3D7_0405000	no	PVP01_0304400	no	PY17X_1004100	yes	PBANKA_1002700	yes
DEAD box ATP-dependent RNA helicase, putative	PF3D7_0411400	no	PVP01_0310700	no	PY17X_0615300	no	PBANKA_0612800	no
pre-mRNA-splicing helicase BRR2, putative	PF3D7_0422500	yes	PVP01_0531000	yes	PY17X_0524300	yes	PBANKA_0522900	yes
eukaryotic initiation factor 4A-III, putative	PF3D7_0422700	yes	PVP01_0531200	yes	PY17X_0524500	yes	PBANKA_0523100	yes
ATP-dependent RNA helicase DDX27, putative	PF3D7_0504200	no	PVP01_1029800	no	PY17X_1104900	no	PBANKA_1103800	no
ATP-dependent helicase, putative	PF3D7_0504400	yes	PVP01_1029600	yes	PY17X_1105100	yes	PBANKA_1104000	yes
pre-mRNA-processing ATP-dependent RNA helicase PRP5, putative	PF3D7_0508700	yes	PVP01_1025300	yes	PY17X_1109400	yes	PBANKA_1108300	no
ATP-dependent RNA helicase DDX23, putative	PF3D7_0518500	yes	PVP01_1015400	yes	PY17X_1236700	yes	PBANKA_1233300	yes
ATP-dependent RNA helicase DDX1, putative	PF3D7_0521700	no	PVP01_1012200	yes	PY17X_1239700	yes	PBANKA_1236300	yes
ATP-dependent RNA helicase DDX41, putative	PF3D7_0527900	yes	PVP01_1005900	yes	PY17X_1245900	yes	PBANKA_1242500	yes
ATP-dependent RNA helicase MTR4	PF3D7_0602100	yes	PVP01_1146800	yes	PY17X_0102500	yes	PBANKA_0100900	yes
ATP-dependent RNA helicase SUV3, putative	PF3D7_0623700	no	PVP01_1125800	no	PY17X_1124000	no	PBANKA_1122600	no
ATP-dependent RNA helicase HAS1	PF3D7_0630900	no	PVP01_1118600	no	PY17X_1131100	yes	PBANKA_1129700	no
erythrocyte membrane-associated antigen	PF3D7_0703500	yes	PVP01_0103700	yes	PY17X_0803900	yes	PBANKA_0801200	yes
ATP-dependent DNA helicase DDX31	PF3D7_0721300	no	PVP01_0317000	no	PY17X_0621500	no	PBANKA_0618800	no
DNA helicase PSH3	PF3D7_0807100	no	PVP01_0113300	yes	PY17X_1226700	no	PBANKA_1223500	no
ATP-dependent RNA helicase DBP1, putative	PF3D7_0810600	yes	PVP01_1429700	yes	PY17X_1429000	yes	PBANKA_1426900	yes
ATP-dependent RNA helicase DHX36, putative	PF3D7_0821300	no	PVP01_0513000	yes	PY17X_0709700	yes	PBANKA_0709500	no
ATP-dependent RNA helicase DBP10, putative	PF3D7_0827000	no	PVP01_0507400	no	PY17X_0704000	no	PBANKA_0703700	no
ATP-dependent RNA helicase DDX60, putative	PF3D7_0903400	yes	PVP01_0701800	yes	PY17X_0420800	yes	PBANKA_0418000	yes
helicase SKI2W, putative	PF3D7_0909900	yes	PVP01_0708400	yes	PY17X_0814400	yes	PBANKA_0811100	yes
pre-mRNA-splicing factor ATP-dependent RNA helicase PRP43, putative	PF3D7_0917600	yes	PVP01_0716000	yes	PY17X_0821900	yes	PBANKA_0818600	yes
regulator of nonsense transcripts 1, putative	PF3D7_1005500	no	PVP01_0805200	no	PY17X_1206900	no	PBANKA_1203700	no
ATP-dependent RNA helicase ROK1, putative	PF3D7_1021500	no	PVP01_0606700	no	PY17X_0506800	no	PBANKA_0505700	no
pre-mRNA-splicing factor ATP-dependent RNA helicase PRP22, putative	PF3D7_1030100	no	PVP01_0615200	yes	PY17X_0515200	no	PBANKA_0514100	no
DEAD/DEAH box helicase, putative	PF3D7_1031500	no	PVP01_0616600	no	#N/A	#N/A	#N/A	#N/A
ATP-dependent DNA/RNA helicase PSH2	PF3D7_1202000	no	PVP01_1301300	no	PY17X_0603600	no	PBANKA_0601000	no
pre-mRNA-splicing factor ATP-dependent RNA helicase PRP2, putative	PF3D7_1231600	yes	PVP01_1449800	yes	PY17X_1448800	yes	PBANKA_1446300	yes
ATP-dependent RNA helicase DBP9, putative	PF3D7_1241800	no	PVP01_1458900	no	PY17X_1457700	yes	PBANKA_1455200	no
ATP-dependent RNA helicase DRS1, putative	PF3D7_1251500	no	PVP01_1468600	no	PY17X_1467000	no	PBANKA_1464500	no
ATP-dependent RNA helicase DHR1, putative	PF3D7_1302700	no	PVP01_1403600	no	PY17X_1402800	no	PBANKA_1401200	no
ATP-dependent RNA helicase DBP6, putative	PF3D7_1307300	no	PVP01_1408200	no	PY17X_1407500	no	PBANKA_1405800	no
DEAD box helicase, putative	PF3D7_1313400	no	PVP01_1414300	no	PY17X_1413600	no	PBANKA_1411800	no
ATP-dependent RNA helicase DBP8, putative	PF3D7_1332700	no	PVP01_1222000	no	PY17X_1352500	yes	PBANKA_1347500	no
pre-mRNA-splicing factor ATP-dependent RNA helicase PRP16	PF3D7_1364300	yes	PVP01_1107700	no	PY17X_1141600	yes	PBANKA_1140200	yes
ATP-dependent RNA helicase DBP4, putative	PF3D7_1418900	no	PVP01_1330000	no	PY17X_1026200	no	PBANKA_1024300	no
ATP-dependent RNA helicase DDX55	PF3D7_1419100	no	PVP01_1329800	no	PY17X_1026000	no	PBANKA_1024100	no
DEAD/DEAH box helicase, putative	PF3D7_1439100	no	PVP01_1267900	yes	PY17X_1306800	no	PBANKA_1303000	no
ATP-dependent RNA helicase MAK5, putative	PF3D7_1445200	no	PVP01_1261800	no	PY17X_1312800	no	PBANKA_1309000	no
ATP-dependent RNA helicase DDX5, putative	PF3D7_1445900	yes	PVP01_1261100	yes	PY17X_1313500	yes	PBANKA_1309700	yes
ATP-dependent RNA helicase DBP5	PF3D7_1459000	yes	PVP01_1247900	yes	PY17X_1326500	yes	PBANKA_1322700	yes
eukaryotic initiation factor 4A	PF3D7_1468700	yes	PVP01_1238100	yes	PY17X_1336600	yes	PBANKA_1331900	yes
2.3. KH
KRR1 small subunit processome component, putative	PF3D7_0208200	no	PVP01_0416600	no	PY17X_0305900	yes	PBANKA_0305300	no
RNA-binding protein, putative	PF3D7_0302800	yes	PVP01_0837400	yes	PY17X_0403600	yes	PBANKA_0401400	yes
conserved protein, unknown function	PF3D7_0510100	no	PVP01_1023900	no	PY17X_1110800	no	PBANKA_1109700	no
RNA-binding protein, putative	PF3D7_0605100	yes	PVP01_1143800	yes	PY17X_0105400	yes	PBANKA_0103900	yes
splicing factor-like protein 1, putative	PF3D7_0623600	no	PVP01_1125900	no	PY17X_1123900	no	PBANKA_1122500	no
PRE-binding protein	PF3D7_1011800	yes	PVP01_0811900	yes	PY17X_1213400	yes	PBANKA_1210200	yes
conserved Plasmodium protein, unknown function	PF3D7_1359600	no	PVP01_1112300	no	#N/A	#N/A	#N/A	#N/A
RNA-binding protein Nova-1, putative	PF3D7_1415300	yes	PVP01_1333600	yes	PY17X_1029800	no	PBANKA_1027400	no
GTPase Era, putative	PF3D7_1435800	no	PVP01_1313700	no	PY17X_1010600	no	PBANKA_1009000	no
40S ribosomal protein S3	PF3D7_1465900	yes	PVP01_1240900	yes	PY17X_1334000	yes	PBANKA_1329300	yes
pre-rRNA-processing protein PNO1, putative	PF3D7_1469300	no	PVP01_1237500	no	PY17X_1337200	no	PBANKA_1332500	no
2.4. PUF
mRNA-binding protein PUF2	PF3D7_0417100	yes	PVP01_0526500	yes	PY17X_0719200	yes	PBANKA_0719200	yes
mRNA-binding protein PUF1	PF3D7_0518700	yes	PVP01_1015200	yes	PY17X_1236900	yes	PBANKA_1233500	yes
2.5. Alba
Alba domain-containing protein, putative	PF3D7_0216200	no	PVP01_0408800	no	PY17X_0313400	no	PBANKA_0312900	yes
DNA/RNA-binding protein Alba 1	PF3D7_0814200	yes	PVP01_1426100	yes	PY17X_1425300	yes	PBANKA_1423300	yes
DNA/RNA-binding protein Alba 3	PF3D7_1006200	yes	PVP01_0805900	yes	PY17X_1207600	yes	PBANKA_1204400	yes
DNA/RNA-binding protein, putative	PF3D7_1202800	no	PVP01_1302100	no	PY17X_0604300	no	PBANKA_0601800	no
DNA/RNA-binding protein Alba 2	PF3D7_1346300	yes	PVP01_1208500	yes	PY17X_1364900	yes	PBANKA_1359200	yes
DNA/RNA-binding protein Alba 4	PF3D7_1347500	yes	PVP01_1207300	yes	PY17X_1366000	yes	PBANKA_1360300	yes
2.6. Znf (C3H1)
zinc finger protein, putative	PF3D7_0315600	no	#N/A	#N/A	PY17X_0416200	no	PBANKA_0413400	no
RNA-binding protein NOB1, putative	PF3D7_0418700	no	PVP01_0528100	no	PY17X_0720800	no	PBANKA_0720800	no
zinc finger protein, putative	PF3D7_0522900	no	PVP01_1011000	no	PY17X_1240900	no	PBANKA_1237600	no
zinc finger protein, putative	PF3D7_0525000	no	PVP01_1008800	no	PY17X_1243000	no	PBANKA_1239800	no
zinc finger protein, putative	PF3D7_0602000	no	PVP01_1146900	no	PY17X_0102400	no	PBANKA_0100800	yes
zinc finger protein, putative	PF3D7_0818100	yes	PVP01_0517200	no	PY17X_0712900	no	PBANKA_0712700	no
zinc finger protein, putative	PF3D7_0906600	no	PVP01_0705100	no	PY17X_0417500	no	PBANKA_0414700	no
zinc finger (CCCH type) protein, putative	PF3D7_1008600	no	PVP01_0808300	no	PY17X_1210000	no	PBANKA_1206800	no
zinc finger protein, putative	PF3D7_1019300	no	PVP01_0604500	no	PY17X_0504600	no	PBANKA_0503500	no
zinc finger protein, putative	PF3D7_1134600	no	PVP01_0935400	no	#N/A	#N/A	#N/A	#N/A
conserved Plasmodium protein, unknown function	PF3D7_1207200	no	PVP01_1306300	no	#N/A	#N/A	#N/A	#N/A
zinc finger protein, putative	PF3D7_1210200	no	PVP01_1309400	no	PY17X_0611100	no	PBANKA_0608600	no
zinc finger protein, putative	PF3D7_1220000	no	PVP01_1438400	no	PY17X_1437600	no	PBANKA_1435200	no
translation machinery-associated protein 46, putative	PF3D7_1244800	yes	PVP01_1461900	yes	PY17X_1460600	yes	PBANKA_1458000	yes
zinc finger (CCCH type) protein, putative	PF3D7_1315400	yes	PVP01_1416300	yes	PY17X_1415600	yes	PBANKA_1413900	yes
zinc finger protein, putative	PF3D7_1358600	no	PVP01_1113300	no	PY17X_1136400	no	PBANKA_1134900	no
zinc finger protein, putative	PF3D7_1425600	no	#N/A	#N/A	#N/A	#N/A	#N/A	#N/A
pre-mRNA-splicing factor CWC24, putative	PF3D7_1443800	no	PVP01_1263200	no	PY17X_1311500	no	PBANKA_1307700	no
zinc finger protein, putative	PF3D7_1464200	no	PVP01_1242600	no	PY17X_1332300	yes	PBANKA_1327600	yes
zinc finger protein, putative	PF3D7_1468400	yes	PVP01_1238400	no	PY17X_1336400	no	PBANKA_1331700	yes
2.7. C2H2
zinc finger protein, putative	PF3D7_0315800	yes	PVP01_0824300	yes	PY17X_0416400	yes	PBANKA_0413600	yes
zinc finger Ran-binding domain-containing protein 2, putative	PF3D7_0408300	no	PVP01_0307600	yes	PY17X_1007300	no	PBANKA_1005900	no
zinc finger protein, putative	PF3D7_0409800	no	PVP01_0309100	no	PY17X_1008800	yes	PBANKA_1007400	no
splicing factor 3A subunit 2, putative	PF3D7_0619900	yes	PVP01_1129600	no	PY17X_1120200	no	PBANKA_1119100	yes
U1 small nuclear ribonucleoprotein C, putative	PF3D7_0812700	yes	PVP01_1427500	yes	PY17X_1426800	no	PBANKA_1424800	no
splicing factor 3A subunit 3, putative	PF3D7_0924700	yes	PVP01_0723200	yes	PY17X_0828900	yes	PBANKA_0825600	yes
zinc finger protein, putative	PF3D7_1009400	no	PVP01_0809400	yes	PY17X_1210900	yes	PBANKA_1207700	no
zinc finger protein, putative	PF3D7_1243100	no	PVP01_1460200	yes	PY17X_1459000	no	PBANKA_1456500	no
E3 ubiquitin-protein ligase ZNF598, putative	PF3D7_1450400	yes	PVP01_1256600	yes	PY17X_1317900	yes	PBANKA_1314100	no
zinc finger protein, putative	PF3D7_1464400	no	PVP01_1242400	no	PY17X_1332500	no	PBANKA_1327800	no
zinc finger protein, putative	PF3D7_1468900	yes	PVP01_1237900	yes	PY17X_1336800	yes	PBANKA_1332100	yes
2.8. PUA
cell cycle regulator protein, putative	PF3D7_0529500	yes	PVP01_1004400	yes	PY17X_1247400	yes	PBANKA_1244000	yes
translation initiation factor SUI1, putative	PF3D7_0907600	yes	PVP01_0706100	yes	PY17X_0812300	yes	PBANKA_0809000	yes
H/ACA ribonucleoprotein complex subunit 4, putative	PF3D7_1417500	yes	PVP01_1331400	yes	PY17X_1027600	yes	PBANKA_1025200	yes
S-adenosylmethionine-dependent methyltransferase, putative	PF3D7_1450600	no	PVP01_1256400	no	PY17X_1318100	no	PBANKA_1314300	no
60S ribosome subunit biogenesis protein NIP7, putative	PF3D7_1466700	no	PVP01_1240100	no	PY17X_1334800	no	PBANKA_1330100	no
2.9. YTH
YTH domain-containing protein 2, putative	PF3D7_0309800	yes	PVP01_0830400	no	PY17X_0410400	no	PBANKA_0407900	no
YTH domain-containing protein 1, putative	PF3D7_1419900	no	PVP01_1329000	no	PY17X_1025200	no	PBANKA_1023300	no
2.10. S1-like
sporozoite surface antigen MB2	PF3D7_0516600	no	PVP01_1017400	no	PY17X_1234800	no	PBANKA_1231400	no
RNA-binding protein, putative	PF3D7_0811900	no	PVP01_1428400	yes	PY17X_1427700	no	PBANKA_1425600	no
DNA-directed RNA polymerase II subunit RPB7, putative	PF3D7_1027400	yes	PVP01_0612500	yes	PY17X_0512600	yes	PBANKA_0511500	yes
pre-mRNA-splicing factor ATP-dependent RNA helicase PRP22, putative	PF3D7_1030100	no	PVP01_0615200	yes	PY17X_0515200	no	PBANKA_0514100	no
2.11. SWAP
U2 snRNP-associated SURP motif-containing protein, putative	PF3D7_1402700	no	PVP01_1346100	no	PY17X_1041700	no	PBANKA_1039300	no
splicing factor 3A subunit 1, putative	PF3D7_1474500	yes	PVP01_1269400	yes	PY17X_1305300	yes	PBANKA_1301700	yes
2.12. PWI
pre-mRNA splicing factor, putative	PF3D7_0311100	no	PVP01_0829100	no	PY17X_0411600	no	PBANKA_0409100	no
RNA-binding protein 25, putative	PF3D7_0610200	yes	PVP01_1138800	yes	PY17X_0110300	yes	PBANKA_0108700	yes
nuclear polyadenylated RNA-binding protein NAB2, putative	PF3D7_0623100	yes	PVP01_1126400	yes	PY17X_1123400	yes	PBANKA_1122000	yes
2.13. G-patch
conserved Plasmodium protein, unknown function	PF3D7_0531400	no	PVP01_1002400	yes	PY17X_1249300	no	PBANKA_1245800	no
G-patch domain-containing protein, putative	PF3D7_1110300	no	PVP01_0911100	no	PY17X_0939300	no	PBANKA_0937300	no
RNA-binding protein, putative	PF3D7_1454000	no	PVP01_1253000	yes	PY17X_1321500	no	PBANKA_1317700	no
3. Decapping/5′-3′ degradation
exosome complex component MTR3, putative	PF3D7_0209200	no	PVP01_0415600	no	PY17X_0306900	no	PBANKA_0306300	no
exosome complex component RRP4	PF3D7_0410400	no	PVP01_0309700	yes	PY17X_1009400	yes	PBANKA_1007800	yes
U6 snRNA-associated Sm-like protein LSm2, putative	PF3D7_0520300	yes	PVP01_1013600	yes	PY17X_1238500	yes	PBANKA_1235100	yes
exosome complex component CSL4, putative	PF3D7_0720000	yes	PVP01_0315700	yes	PY17X_0620200	no	PBANKA_0617500	no
U6 snRNA-associated Sm-like protein LSm3, putative	PF3D7_0819900	yes	PVP01_0514400	yes	PY17X_0711100	yes	PBANKA_0710900	no
exoribonuclease, putative	PF3D7_0909400	yes	PVP01_0707900	yes	PY17X_0813900	yes	PBANKA_0810600	yes
helicase SKI2W, putative	PF3D7_0909900	yes	PVP01_0708400	yes	PY17X_0814400	yes	PBANKA_0811100	yes
mRNA-decapping enzyme subunit 1, putative	PF3D7_1032100	yes	PVP01_0617200	yes	PY17X_0517000	yes	PBANKA_0515900	yes
5'-3' exoribonuclease 1, putative	PF3D7_1106300	no	PVP01_0907100	no	PY17X_0943100	no	PBANKA_0940600	no
U6 snRNA-associated Sm-like protein LSm4, putative	PF3D7_1107000	yes	PVP01_0907800	yes	PY17X_0942400	yes	PBANKA_0939900	yes
U6 snRNA-associated Sm-like protein LSm1, putative	PF3D7_1124400	yes	PVP01_0925000	yes	PY17X_0925900	no	PBANKA_0923900	yes
U6 snRNA-associated Sm-like protein LSm7, putative	PF3D7_1209200	yes	PVP01_1308300	yes	PY17X_0610100	yes	PBANKA_0607600	yes
exosome complex component RRP40, putative	PF3D7_1307000	yes	PVP01_1407900	yes	PY17X_1407200	yes	PBANKA_1405500	no
mRNA-decapping enzyme 2, putative	PF3D7_1308900	yes	PVP01_1409900	yes	PY17X_1409100	no	PBANKA_1407400	no
U6 snRNA-associated Sm-like protein LSm6, putative	PF3D7_1325000	yes	PVP01_1229600	yes	PY17X_1344900	yes	PBANKA_1340200	no
exosome complex component RRP42, putative	PF3D7_1340100	no	PVP01_1214700	yes	PY17X_1358900	no	PBANKA_1353500	no
exosome complex exonuclease RRP44	PF3D7_1359300	yes	PVP01_1112600	yes	PY17X_1137100	yes	PBANKA_1135600	yes
exosome complex component RRP45, putative	PF3D7_1364500	yes	PVP01_1107500	yes	PY17X_1141800	no	PBANKA_1140400	yes
exosome complex component RRP41	PF3D7_1427800	yes	PVP01_1321500	yes	PY17X_1018300	no	PBANKA_1016800	no
U6 snRNA-associated Sm-like protein LSm5, putative	PF3D7_1443300	yes	PVP01_1263700	yes	PY17X_1311000	no	PBANKA_1307200	yes
exosome complex exonuclease RRP6	PF3D7_1449700	yes	PVP01_1257300	yes	PY17X_1317200	yes	PBANKA_1313400	no
